# Supplementary material for: Enhanced ice sheet melting driven by volcanic eruptions during the last deglaciation
Source: Nat Commun. 2017 Oct 24;8:1020. doi: 10.1038/s41467-017-01273-1 (PMC5654763; doi:10.1038/s41467-017-01273-1)
Supplement: Supplementary file 2 — Supplementary Data 1 [file 41467_2017_1273_MOESM2_ESM.xlsx]

## Sheet: Supplementary Data 1.txt
% Enhanced ice sheet melting driven by volcanic eruptions during the last deglaciation
% Francesco Muschitiello, Francesco S.R. Pausata, James M. Lea, Douglas W.F. Mair, Barbara Wohlfarth
% Corresponding author is Francesco Muschitiello. Email: fmuschit@ldeo.columbia.edu
%
Age (GICC05 years before 1950 AD)	Varve thickness (cm)
12347	5
12348	8
12349	6
12350	13
12351	5.5
12352	6
12353	9
12354	8.5
12355	5.5
12356	15.5
12357	12
12358	7.5
12359	5.5
12360	4
12361	9.5
12362	9
12363	9.5
12364	8
12365	6
12366	9.5
12367	6
12368	7
12369	9.5
12370	9
12371	7.5
12372	4.5
12373	5.5
12374	7
12375	6.5
12376	10.5
12377	9
12378	5
12379	4.67
12380	5
12381	5.67
12382	5.33
12383	9.33
12384	7.33
12385	6.33
12386	4.67
12387	4
12388	8.67
12389	10.67
12390	6
12391	5.33
12392	3.67
12393	5
12394	10
12395	8.67
12396	9.33
12397	7.33
12398	7.33
12399	6.67
12400	7.33
12401	5.67
12402	5.67
12403	5.33
12404	4
12405	5
12406	6.67
12407	5.67
12408	4.33
12409	7
12410	8.33
12411	7.33
12412	7.67
12413	5.33
12414	8
12415	6.33
12416	8
12417	4.33
12418	4.33
12419	9.5
12420	9.75
12421	9
12422	8.2
12423	8.6
12424	7
12425	8
12426	7
12427	6.67
12428	6.5
12429	6.43
12430	6.71
12431	7.71
12432	6.43
12433	7
12434	7.43
12435	7.71
12436	7.71
12437	8.57
12438	8.14
12439	7.29
12440	7.86
12441	8.14
12442	10.86
12443	8.71
12444	7.86
12445	6.71
12446	8.25
12447	6.13
12448	8.5
12449	25
12450	11.38
12451	6.75
12452	7.75
12453	7.78
12454	7.33
12455	7.33
12456	5.67
12457	6.78
12458	8.33
12459	6.44
12460	6.67
12461	7.44
12462	7.67
12463	6.78
12464	6
12465	6.44
12466	6.33
12467	7.22
12468	9.56
12469	7
12470	8.11
12471	5.44
12472	6.44
12473	8.78
12474	12.33
12475	16.11
12476	9.2
12477	10.7
12478	8.18
12479	8.73
12480	8.45
12481	10.82
12482	8.09
12483	9.27
12484	8.15
12485	9.79
12486	9.86
12487	8.07
12488	9
12489	9.71
12490	8.43
12491	9
12492	8.21
12493	10.07
12494	10.29
12495	11.36
12496	11.43
12497	15.43
12498	14.71
12499	15.93
12500	15.5
12501	14.29
12502	8.79
12503	11.21
12504	9.27
12505	7.53
12506	9.47
12507	8.73
12508	12.2
12509	9.2
12510	9.6
12511	7
12512	9.27
12513	8.75
12514	9.31
12515	15.06
12516	11.19
12517	13.13
12518	8.63
12519	7.88
12520	8
12521	9.5
12522	8.88
12523	12.94
12524	11.4
12525	10.2
12526	9.21
12527	12.6
12528	9.33
12529	14.71
12530	9.21
12531	14.14
12532	12.79
12533	12
12534	10.29
12535	9.21
12536	11.71
12537	11.15
12538	11.79
12539	12.57
12540	13.29
12541	16.07
12542	15.29
12543	16.43
12544	16.33
12545	17.47
12546	20.07
12547	18.29
12548	15.43
12549	26.86
12550	61.77
12551	80
12552	16.58
12553	15.25
12554	14.08
12555	14
12556	16.25
12557	18.58
12558	20.75
12559	17.67
12560	19
12561	21.33
12562	17.33
12563	21.5
12564	17.33
12565	32
12566	16.08
12567	13.83
12568	18.17
12569	12.91
12570	12.27
12571	34
12572	15.09
12573	13.91
12574	16.45
12575	14.7
12576	21.1
12577	15.91
12578	22
12579	14
12580	14.91
12581	13.64
12582	13.45
12583	13.55
12584	8.91
12585	8.09
12586	5.55
12587	5.58
12588	6.55
12589	6.5
12590	5.42
12591	6.08
12592	6.58
12593	6.08
12594	5.58
12595	6.92
12596	6.83
12597	9.83
12598	10.67
12599	8.58
12600	8.92
12601	10.17
12602	8.75
12603	9.42
12604	11.42
12605	9.33
12606	8
12607	10.58
12608	7.42
12609	7.67
12610	8.67
12611	8.54
12612	8.38
12613	14.31
12614	10.93
12615	17.14
12616	25.93
12617	40.38
12618	44
12619	23.33
12620	16.47
12621	15.47
12622	11.81
12623	16.94
12624	16.12
12625	15.47
12626	18.58
12627	13.32
12628	12
12629	12.89
12630	15.21
12631	14.16
12632	16.11
12633	19.33
12634	16.06
12635	19
12636	19.28
12637	18.5
12638	22.94
12639	18.94
12640	15.39
12641	21.5
12642	17.33
12643	14.56
12644	14
12645	11.16
12646	10.53
12647	9.53
12648	10.47
12649	9
12650	11.79
12651	14.32
12652	14
12653	14.84
12654	15.11
12655	17.5
12656	14.22
12657	16.44
12658	14.78
12659	13.94
12660	16.5
12661	17.17
12662	17.29
12663	18.82
12664	15
12665	16.06
12666	18.56
12667	17.39
12668	15.11
12669	14.83
12670	15.78
12671	16.33
12672	16.17
12673	14.67
12674	15.56
12675	16.11
12676	18.06
12677	13.39
12678	11.72
12679	14.67
12680	16.17
12681	21.39
12682	23.44
12683	33.17
12684	16.35
12685	13.47
12686	14.76
12687	13.12
12688	14.94
12689	25.29
12690	18.65
12691	22.76
12692	43.71
12693	19.88
12694	17.88
12695	14.63
12696	14.94
12697	19.06
12698	18.18
12699	18.41
12700	12.35
12701	10.38
12702	9.38
12703	10.38
12704	10.93
12705	10.8
12706	9.75
12707	13.56
12708	9.06
12709	8.81
12710	9.25
12711	8.81
12712	10.81
12713	11.31
12714	13.06
12715	13.44
12716	11.69
12717	14.06
12718	18.69
12719	13.25
12720	12.69
12721	11.69
12722	14.07
12723	12.36
12724	10.57
12725	11.33
12726	13.38
12727	13.94
12728	11.31
12729	10.94
12730	10.25
12731	10.63
12732	13.25
12733	12.94
12734	11.4
12735	13.67
12736	9.14
12737	13.57
12738	10.08
12739	44.67
12740	27.67
12741	29.08
12742	19.75
12743	15.27
12744	16.27
12745	13.73
12746	18.82
12747	16.3
12748	14.8
12749	15
12750	15.18
12751	15.73
12752	16.36
12753	18.25
12754	13.75
12755	12.08
12756	11
12757	12.33
12758	13.25
12759	14
12760	13.92
12761	14.18
12762	13.55
12763	13.18
12764	15.6
12765	14.9
12766	12.7
12767	16.4
12768	13.45
12769	14.09
12770	17.55
12771	16.73
12772	20.73
12773	19.5
12774	24.08
12775	19.5
12776	19.17
12777	21.83
12778	18.75
12779	18.25
12780	21.33
12781	21.5
12782	17.08
12783	17.92
12784	16.25
12785	17.17
12786	16.5
12787	14.83
12788	14.08
12789	10.92
12790	13
12791	13
12792	10.33
12793	9.5
12794	10.67
12795	9.92
12796	10
12797	11.92
12798	10.77
12799	9.23
12800	8.69
12801	9.46
12802	9.31
12803	10.08
12804	9.55
12805	10.33
12806	9
12807	9.08
12808	9.67
12809	7.73
12810	10.42
12811	7.33
12812	10.17
12813	9
12814	8.64
12815	9.83
12816	10
12817	7.67
12818	11
12819	8.67
12820	11.17
12821	8.25
12822	7.25
12823	9
12824	11.58
12825	10.42
12826	9.08
12827	8.15
12828	8.23
12829	7.92
12830	9.92
12831	19.17
12832	10.91
12833	5.73
12834	6.55
12835	6.45
12836	5.36
12837	6.73
12838	5.09
12839	5.73
12840	6.27
12841	5.73
12842	3.64
12843	5.73
12844	6.08
12845	6.67
12846	8.33
12847	20.36
12848	19.55
12849	13
12850	12.5
12851	12.42
12852	11.83
12853	16.75
12854	16.42
12855	19.08
12856	11.33
12857	11.92
12858	14
12859	15
12860	13.67
12861	11.33
12862	11.18
12863	14.45
12864	11.82
12865	13.27
12866	13.73
12867	14.9
12868	12.9
12869	12.8
12870	13
12871	11.9
12872	11.1
12873	15
12874	13.9
12875	13
12876	13.7
12877	13.4
12878	12.5
12879	12.7
12880	9.5
12881	13.1
12882	13.7
12883	12.9
12884	12.2
12885	12.3
12886	13.61
12887	14.73
12888	11.55
12889	10.25
12890	12.44
12891	10.42
12892	9.83
12893	10.53
12894	13.34
12895	12.88
12896	13.81
12897	12.09
12898	11.03
12899	14.69
12900	13.63
12901	13.44
12902	11.19
12903	11.19
12904	11.19
12905	12.06
12906	14.82
12907	13.07
12908	14.36
12909	18.71
12910	9.21
12911	13.08
12912	7.25
12913	7.17
12914	8.46
12915	8.71
12916	5.25
12917	7.75
12918	7.9
12919	5.21
12920	4.74
12921	8.65
12922	5.42
12923	5.19
12924	11.51
12925	6.93
12926	6.39
12927	8.56
12928	6.72
12929	6.43
12930	8.59
12931	8.52
12932	9.21
12933	8.77
12934	9.88
12935	13.5
12936	12.29
12937	10.67
12938	6.83
12939	9.79
12940	8.89
12941	11.29
12942	11.04
12943	11.75
12944	12.57
12945	9.25
12946	9.5
12947	11
12948	9.5
12949	14.18
12950	10.46
12951	8.96
12952	9.5
12953	10.14
12954	9.46
12955	7.89
12956	10.54
12957	8.04
12958	8.42
12959	10.79
12960	12.71
12961	18.92
12962	9.55
12963	18
12964	11.25
12965	8.8
12966	12.05
12967	12.15
12968	11.8
12969	13.55
12970	17.7
12971	12.2
12972	12.45
12973	14.7
12974	20.1
12975	12.05
12976	15.55
12977	9.3
12978	18.3
12979	15.1
12980	16.95
12981	28.1
12982	15.85
12983	15.75
12984	18.83
12985	13.4
12986	10.6
12987	12.35
12988	12.45
12989	14
12990	14.1
12991	18.5
12992	44.1
12993	8.67
12994	7.5
12995	7.92
12996	6.42
12997	7.92
12998	9.44
12999	9.94
13000	6.25
13001	8.88
13002	10.88
13003	7
13004	7.94
13005	6.94
13006	8.31
13007	8.06
13008	8.25
13009	9.38
13010	8.56
13011	6.88
13012	8.44
13013	14.13
13014	7.63
13015	13.25
13016	12.94
13017	12.38
13018	12.19
13019	12.69
13020	12.75
13021	12.75
13022	12.81
13023	11.17
13024	13.17
13025	10.54
13026	20.58
13027	11.46
13028	15.42
13029	12.67
13030	12.08
13031	8.58
13032	11.33
13033	15.25
13034	11.04
13035	9.71
13036	12.58
13037	16.15
13038	11.65
13039	6.7
13040	8.9
13041	10.8
13042	12.05
13043	7.69
13044	5.94
13045	4.38
13046	8.38
13047	6
13048	4.5
13049	5.81
13050	4.94
13051	9.13
13052	5.94
13053	5.06
13054	6.56
13055	6.7
13056	8.65
13057	7.25
13058	9.55
13059	11.3
13060	22.3
13061	10.44
13062	8.25
13063	8
13064	10.81
13065	11.69
13066	9.31
13067	6.06
13068	8.56
13069	8.44
13070	7.81
13071	5.92
13072	8.38
13073	8.25
13074	6.4
13075	9.41
13076	8.7
13077	9.51
13078	7.9
13079	6.65
13080	11.01
13081	9.2
13082	6.4
13083	4.96
13084	5.91
13085	8.95
13086	13.42
13087	6.2
13088	7.05
13089	7.2
13090	5
13091	5.4
13092	3.81
13093	12.7
13094	7.75
13095	6.63
13096	5
13097	6.69
13098	5.94
13099	7
13100	6.06
13101	5.94
13102	5.75
13103	6.5
13104	7.31
13105	6.81
13106	6.06
13107	9.88
13108	6.75
13109	7.69
13110	10.63
13111	8.56
13112	11.44
13113	13.38
13114	23.13
13115	6.08
13116	7.08
13117	12
13118	7.92
13119	6.92
13120	4.92
13121	6.92
13122	10.83
13123	13.25
13124	13.75
13125	15.38
13126	10.5
13127	9.75
13128	11.75
13129	11.25
13130	6.25
13131	7.25
13132	9.5
13133	6.25
13134	5
13135	5
13136	7.5
13137	10
13138	5
13139	9.25
13140	3.75
13141	7.5
13142	7.75
13143	6.25
13144	5
13145	4.5
13146	7.25
13147	5
13148	14
13149	11.25
13150	20.5
13151	15
13152	17.5
13153	12.5
